# Supplementary material for: Long-Term Maintenance of Viable Human Endometrial Epithelial Cells to Analyze Estrogen and Progestin Effects
Source: Cells. 2024 May 9;13(10):811. doi: 10.3390/cells13100811 (PMC11120542; doi:10.3390/cells13100811)
Supplement: Supplementary file 1 [file cells-13-00811-s001.zip]

Archive with 1 entries (1 files):
- cells-2949845-supplementary.pdf
